# Supplementary material for: SMYD2 inhibitors have no effect in improving non-alcoholic steatohepatitis in mice
Source: Front Endocrinol (Lausanne). 2025 Jun 5;16:1480453. doi: 10.3389/fendo.2025.1480453 (PMC12176560; doi:10.3389/fendo.2025.1480453)
Supplement: Supplementary file 1 [file Table1.xlsx]

## Sheet: Sheet1
Supplemental Table 1. Primers used for RT-PCR
Gene	Primer sequence
Mouse β-actin	F: 5'-CCACAGCTGAGAGGGAAATC-3'
	R: 5'-AAGGAAGGCTGGAAAAGAGC-3'
Mouse Tgfb1	F: 5'-CCTGCAAGACCATCGACATG-3'
	R: 5'-GCGAGCCTTAGTTTGGACAG-3'
Mouse Acta2	F: 5'-TGCTTCCTCCTCCTCCTTTG-3'
	R: 5'-GAAGTACTGCCGTTTTCCCC-3'
Mouse Col1α1	F: 5'-GCTCCTCTTAGGGGCCACT-3'
	R: 5'-CCACGTCTCACCATTGGGG-3'
Mouse Col3α1	F: 5'-CTGTAACATGGAAACTGGGGAAA-3'
	R: 5'-CCATAGCTGAACTGAAAACCACC-3'
Mouse Col4α1	F: 5'-CTGGCACAAAAGGGACGAG-3'
	R: 5'-ACGTGGCCGAGAATTTCACC-3'
Mouse Timp1	F: 5'-CTCAAAGACCTATAGTGCTGGC-3'
	R: 5'-CAAAGTGACGGCTCTGGTAG-3'
Mouse TNFα	F: 5'-CGTCAGCCGATTTGCTATCT-3'
	R: 5'-CGGACTCCGCAAAGTCTAAG-3'
Mouse Il1b	F: 5'-TTCGTGAATGAGCAGACAGC-3'
	R: 5'-GGTTTCTTGTGACCCTGAGC-3'
Mouse Ccl2	F: 5'-CAGCCAGATGCAGTTAACGC-3'
	R: 5'-GCCTACTCATTGGGATCATCTTG-3'
Mouse Cd11b	F: 5'-CCATGACCTTCCAAGAGAATGC-3'
	R: 5'-ACCGGCTTGTGCTGTAGTC-3'
Mouse Cd45	F: 5'-GTTTTCGCTACATGACTGCACA-3'
	R: 5'-AGGTTGTCCAACTGACATCTTTC-3'
Mouse Atgl	F: 5'-ATGTTCCCGAGGGAGACCAA-3'
	R: 5'-GAGGCTCCGTAGATGTGAGTG-3'
Mouse Hsl	F: 5'-GATTTACGCACGATGACACAGT-3'
	R: 5'-ACCTGCAAAGACATTAGACAGC-3'
Mouse Pdk4	F: 5'-GGAGTGTTCACTAAGCGGTCA-3'
	R: 5'-AGATGGAGAACCGACGTATCA-3'
Mouse Scd1	F: 5'-TTCTTGCGATACACTCTGGTGC-3'
	R: 5'-CGGGATTGAATGTTCTTGTCGT-3'
Mouse Fasn	F: 5'-GGAGGTGGTGATAGCCGGTAT-3'
	R: 5'-TGGGTAATCCATAGAGCCCAG-3'
Mouse Acc1	F: 5'-ATGGGCGGAATGGTCTCTTTC-3'
	R: 5'-TGGGGACCTTGTCTTCATCAT-3'
Mouse Chrebp	F: 5'-AGATGGAGAACCGACGTATCA-3'
	R: 5'-ACTGAGCGTGCTGACAAGTC-3'
Mouse Srebp1c	F: 5'-TGACCCGGCTATTCCGTGA-3'
	R: 5'-CTGGGCTGAGCAATACAGTTC-3'
Mouse Pparγ	F: 5'-GGAAGACCACTCGCATTCCTT-3'
	R: 5'-GTAATCAGCAACCATTGGGTCA-3'
Mouse Acadl	F: 5'-TCTTTTCCTCGGAGCATGACA-3'
	R: 5'-GACCTCTCTACTCACTTCTCCAG-3'
Mouse Acadm	F: 5'-AGGGTTTAGTTTTGAGTTGACGG-3'
	R: 5'-CCCCGCTTTTGTCATATTCCG-3'
Mouse Cpt1a	F: 5'-TGGCATCATCACTGGTGTGTT-3'
	R: 5'-GTCTAGGGTCCGATTGATCTTTG-3'
Mouse Acadvl	F: 5'-ACTACTGTGCTTCAGGGACAA-3'
	R: 5'-GCAAAGGACTTCGATTCTGCC-3'
Mouse Pparα	F: 5'-AACATCGAGTGTCGAATATGTGG-3'
	R: 5'-CCGAATAGTTCGCCGAAAGAA-3'
Mouse Acc2	F: 5'-CGCTCACCAACAGTAAGGTGG-3'
	R: 5'-GCTTGGCAGGGAGTTCCTC-3'
